# Supplementary material for: A Randomized Controlled Trial Testing the Effects of a Social Needs Navigation Intervention on Health Outcomes and Healthcare Utilization among Medicaid Members with Type 2 Diabetes
Source: Int J Environ Res Public Health. 2024 Jul 18;21(7):936. doi: 10.3390/ijerph21070936 (PMC11277523; doi:10.3390/ijerph21070936)
Supplement: Supplementary file 1 [file ijerph-21-00936-s001.zip]

Archive with 1 entries (1 files):
- ijerph-3073464-supplementary.pdf
